# Supplementary material for: Revisiting the genus Bolbosoma Porta, 1908 (Acanthocephala: Polymorphidae): host specificity, phylogeny, and species synonymization
Source: Parasit Vectors. 2025 Sep 24;18:392. doi: 10.1186/s13071-025-07015-3 (PMC12462197; doi:10.1186/s13071-025-07015-3)
Supplement: Supplementary file 2 — Table S2. Mitogenome boundaries of Bolbosoma capitatum, Bolbosoma vasculosum, Bolbosoma balaenae and Bolbosoma turbinella. [file 13071_2025_7015_MOESM2_ESM.xlsx]

## Sheet: annotations
Table S2. Mitogenome boundaries of Bolbosoma capitatum, Bolbosoma vasculosum, Bolbosoma balaenae and Bolbosoma turbinella. bp = base pairs; AT = adenine and thymine; GC = guanine and cytosine.
	Bolbosoma capitatum (Not circular 14,319bp)									Bolbosoma vasculosum (Not circular 14,313bp)									Bolbosoma balaenae (Circular 14,301bp)									Bolbosoma turbinella (Not circular 14,199bp)
Gene	Position from	Position to	Size (bp)	Start codon	Stop codon	Codon	AT (%)	GC (%)	Gene	Position from	Position to	Size (bp)	Start codon	Stop codon	Codon	AT (%)	GC (%)	Gene	Position from	Position to	Size (bp)	Start codon	Stop codon	Codon	AT (%)	GC (%)	Gene	Position from	Position to	Size (bp)	Start codon	Stop codon	Anticodon	AT (%)	GC (%)
COX1 CDS	1	1536	1536	GTG	TAA		64.4	35.6	COX1 CDS	1	1536	1536	GTG	TAA		64.4	35.6	COX1 CDS	1	1536	1536	GTG	TAG		63.1	36.9	COX1 CDS	1	1536	1536	GTG	TAA		60.7	39.3
tRNA Gly	1544	1597	54			TCC	70.4	29.6	tRNA Gly	1544	1597	54			TCC	70.4	29.6	tRNA Gly	1535	1587	53			TCC	60.4	39.6	tRNA Gly	1536	1588	53			TCC	62.3	37.7
tRNA Gln	1588	1637	50			TTG	64.0	36.0	tRNA Gln	1588	1637	50			TTG	62.0	38.0	tRNA Gln	1578	1627	50			TTG	62.0	38.0	tRNA Gln	1579	1628	50			TTG	66.0	34.0
tRNA Tyr	1643	1695	53			GTA	71.7	28.3	tRNA Tyr	1643	1695	53			GTA	69.8	30.2	tRNA Tyr	1629	1681	53			GTA	69.8	30.2	tRNA Tyr	1630	1682	53			GTA	71.7	28.3
16S rRNA	1696	2607	912				66.3	33.7	16S rRNA	1696	2607	912				66.3	33.7	16S rRNA	1682	2597	916				61.7	38.3	16S rRNA	1683	2594	912				61.7	38.3
tRNA Leu1	2608	2660	53			TAG	64.2	35.8	tRNA Leu1	2608	2660	53			TAG	64.2	35.8	tRNA Leu1	2598	2650	53			TAG	64.2	35.8	tRNA Leu1	2595	2647	53			TAG	54.7	45.3
NAD6 CDS	2661	3102	442	GTG	T* (truncated)		62.2	37.8	NAD6 CDS	2661	3102	442	GTG	T** (truncated)		61.1	38.9	NAD6 CDS	2651	3089	439	GTG	T** (truncated)		59.0	41.0	NAD6 CDS	2648	3086	439	GTG	T** (truncated)		55.6	44.4
tRNA Asp	3104	3156	53			GTC	60.4	39.6	tRNA Asp	3104	3156	53			GTC	62.3	37.7	tRNA Asp	3090	3142	53			GTC	56.6	43.4	tRNA Asp	3087	3139	53			GTC	58.5	41.5
ATP6 CDS	3324	3848	525	GTG	TAA		65.0	35.0	ATP6 CDS	3324	3848	525	GTG	TAA		64.6	35.4	ATP6 CDS	3298	3834	537	GTG	TAG		61.3	38.7	ATP6 CDS	3283	3831	549	GTG	TAG		59.4	40.6
NAD3 CDS	3849	4194	346	GTG	T* (truncated)		59.5	40.5	NAD3 CDS	3849	4194	346	GTG	T** (truncated)		59.2	40.8	NAD3 CDS	3834	4179	340	GTG	T** (truncated)		59.0	41.0	NAD3 CDS	3831	4176	346	GTG	T** (truncated)		57.5	42.5
tRNA Trp	4195	4254	60			TCA	73.3	26.7	tRNA Trp	4195	4254	60			TCA	73.3	26.7	tRNA Trp	4180	4239	60			TCA	78.3	21.7	tRNA Trp	4177	4237	61			TCA	72.1	27.9
tRNA Val	5032	5090	59			TAC	61.0	39.0	tRNA Val	5027	5085	59			TAC	62.7	37.3	tRNA Val	5017	5076	60			TAC	66.7	33.3	tRNA Val	4920	4978	59			TAC	66.1	33.9
tRNA Lys	5091	5143	53			TTT	62.3	37.7	tRNA Lys	5086	5138	53			TTT	62.3	37.7	tRNA Lys	5076	5144	69			TTT	55.1	44.9	tRNA Lys	4978	5032	55			TTT	58.2	41.8
tRNA Glu	5140	5209	70			TTC	61.4	38.6	tRNA Glu	5135	5204	70			TTC	62.9	37.1	tRNA Glu	5132	5186	55			TTC	65.5	34.5	tRNA Glu	5032	5086	55			TTC	61.8	38.2
tRNA Thr	5198	5251	54			TGT	70.4	29.6	tRNA Thr	5193	5246	54			TGT	70.4	29.6	tRNA Thr	5186	5240	55			TGT	69.1	30.9	tRNA Thr	5086	5140	55			TGT	69.1	30.9
tRNA Ser2	5249	5299	51			TGA	60.8	39.2	tRNA Ser2	5244	5294	51			TGA	60.8	39.2	tRNA Ser2	5237	5289	53			TGA	56.6	43.4	tRNA Ser2	5137	5189	53			TGA	47.2	52.8
NAD4L CDS	5300	5569	270	GTG	TAA		59.3	40.7	NAD4L CDS	5295	5564	270	GTG	TAA		58.5	41.5	NAD4L CDS	5289	5558	270	GTG	TAA		61.1	38.9	NAD4L CDS	5189	5458	270	ATG	TAA		56.7	43.3
NAD4 CDS	5587	6856	1270	ATG	T* (truncated)		60.9	39.1	NAD4 CDS	5582	6851	1270	ATG	T** (truncated)		61.3	38.7	NAD4 CDS	5576	6845	1270	ATG	T** (truncated)		59.9	40.1	NAD4 CDS	5476	6745	1270	ATG	T** (truncated)		57.2	42.8
tRNA His	6857	6909	53			GTG	64.2	35.8	tRNA His	6852	6904	53			GTG	67.9	32.1	tRNA His	6846	6898	53			GTG	56.6	43.4	tRNA His	6746	6798	53			GTG	64.2	35.8
ND5 CDS	6910	8556	1647	ATG	TAG		63.4	36.6	ND5 CDS	6905	8551	1647	ATG	TAG		63.4	36.6	ND5 CDS	6899	8545	1647	GTG	TAG		62.1	37.9	ND5 CDS	6799	8445	1647	ATG	TAG		58.5	41.5
tRNA Leu2	8557	8610	54			TAA	64.8	35.2	tRNA Leu2	8551	8606	56			TAA	64.3	35.7	tRNA Leu2	8543	8611	69			TAA	60.9	39.1	tRNA Leu2	8445	8498	54			TAA	63.0	37.0
tRNA Pro	8612	8664	53			TGG	69.8	30.2	tRNA Pro	8607	8659	53			TGG	69.8	30.2	tRNA Pro	8602	8654	53			TGG	56.6	43.4	tRNA Pro	8501	8554	54			TGG	53.7	46.3
CYTB CDS	8665	9801	1137	GTG	TAA		64.1	35.9	CYTB CDS	8660	9796	1137	GTG	TAG		63.8	36.2	CYTB CDS	8655	9791	1137	GTG	TAG		62.8	37.2	CYTB CDS	8555	9691	1137	GTG	TAG		60.0	40.0
NAD1 CDS	9801	10691	891	ATG	TAG		63.3	36.7	NAD1 CDS	9796	10686	891	GTG	TAG		63.5	36.5	NAD1 CDS	9791	10681	891	GTG	TAA		61.8	38.2	NAD1 CDS	9691	10581	891	GTG	TAG		58.0	42.0
tRNA Ile	10693	10749	57			GAT	70.2	29.8	tRNA Ile	10688	10744	57			GAT	68.4	31.6	tRNA Ile	10683	10739	57			GAT	63.2	36.8	tRNA Ile	10583	10639	57			GAT	68.4	31.6
tRNA Met	11059	11126	68			CAT	58.8	41.2	tRNA Met	11054	11121	68			CAT	58.8	41.2	tRNA Met	11043	11110	68			CAT	62.7	37.3	tRNA Met	10941	11008	68			CAT	58.8	41.2
12S rRNA	11127	11700	574				65.7	34.3	12S rRNA	11122	11694	573				66.0	34.0	12S rRNA	11111	11682	572				64.5	35.5	12S rRNA	11009	11577	569				63.4	36.6
tRNA Phe	11701	11768	68			GAA	58.8	41.2	tRNA Phe	11695	11762	68			GAA	58.8	41.2	tRNA Phe	11683	11736	54			GAA	61.1	38.9	tRNA Phe	11578	11631	54			GAA	74.1	25.9
COX2 CDS	11758	12408	651	GTG	TAA		60.7	39.3	COX2 CDS	11752	12402	651	GTG	TAA		60.4	39.6	COX2 CDS	11737	12390	654	GTG	TAA		62.1	37.9	COX2 CDS	11632	12285	654	GTG	TAA		59.9	40.1
tRNA Cys	12407	12460	54			GCA	75.9	24.1	tRNA Cys	12401	12454	54			GCA	75.9	24.1	tRNA Cys	12389	12442	54			GCA	70.4	29.6	tRNA Cys	12284	12337	54			GCA	68.5	31.5
COX3 CDS	12479	13198	720	GTG	TAA		64.4	35.6	COX3 CDS	12473	13192	720	GTG	TAA		64.7	35.3	COX3 CDS	12460	13179	720	GTG	TAA		63.2	36.8	COX3 CDS	12356	13075	720	GTG	TAA		61.4	38.6
tRNA Ala	13196	13250	55			TGC	65.5	34.5	tRNA Ala	13190	13244	55			TGC	65.5	34.5	tRNA Ala	13177	13231	55			TGC	67.3	32.7	tRNA Ala	13073	13128	56			TGC	67.9	32.1
tRNA Arg	13250	13310	61			ACG	68.9	31.1	tRNA Arg	13244	13304	61			ACG	68.9	31.1	tRNA Arg	13231	13291	61			ACG	63.9	36.1	tRNA Arg	13128	13187	60			ACG	68.3	31.7
tRNA Asn	13298	13350	53			GTT	52.8	47.2	tRNA Asn	13292	13344	53			GTT	52.8	47.2	tRNA Asn	13280	13331	52			GTT	46.2	53.8	tRNA Asn	13176	13227	52			GTT	51.9	48.1
tRNA Ser1	13353	13408	56			ACT	57.1	42.9	tRNA Ser1	13347	13402	56			ACT	57.1	42.9	tRNA Ser1	13334	13389	56			ACT	53.6	46.4	tRNA Ser1	13230	13285	56			ACT	53.6	46.4
NAD2 CDS	13409	14314	906		TAG		63.4	36.6	NAD2 CDS	13403	14308	906		TAG		63.2	36.8	NAD2 CDS	13390	14295	906	GTG	TAG		64.0	36.0	NAD2 CDS	13286	14191	906	GTG	TAG		57.8	42.2
