# Supplementary material for: Revisiting the genus Bolbosoma Porta, 1908 (Acanthocephala: Polymorphidae): host specificity, phylogeny, and species synonymization
Source: Parasit Vectors. 2025 Sep 24;18:392. doi: 10.1186/s13071-025-07015-3 (PMC12462197; doi:10.1186/s13071-025-07015-3)
Supplement: Supplementary file 7 — Table S3. Pairwise genetic distances matrix based on partial mitochondrial cox1 sequences of Andracantha gravida, Andracantha leucocarboi, Andracantha phalacrocoracis, Andracantha sigma, Bolbosoma balaenae, Bolbosoma caenoforme, Bolbosoma capitatum, Bolbosoma nipponicum, Bolbosoma sp., Bolbosoma turbinella, Bolbosoma vasculosum, Corynosoma australe, Corynosoma enhydri, Corynosoma magdaleni, Corynosoma obtuscens, Corynosoma strumosum and Corynosoma validum. [file 13071_2025_7015_MOESM7_ESM.xls]

## Sheet: Table S3
Table S3. Pairwise genetic distances matrix based on partial mitochondrial cox1 sequences of Andracantha gravida (Ag), Andracantha leucocarboi (Al), Andracantha phalacrocoracis (Ap), Andracantha sigma (As), Bolbosoma balaenae (Bb), Bolbosoma caenoforme (Bcae), Bolbosoma capitatum (Bc), Bolbosoma nipponicum (Bn), Bolbosoma sp. (B sp.), Bolbosoma turbinella (Bt), Bolbosoma vasculosum (Bv), Corynoso…
	Ag	Al	Ap	As	Bb	Bb	Bb	Bb	Bb	Bb	Bb	Bb	Bb	Bb	Bb	Bb	Bb	Bcae	Bc	Bc	Bc	Bn	Bn	B sp.	Bt	Bt	Bv	Bv	Bv	Bv	Bv	Bv	Bv	Bv	Bv	Bv	Ca	Ce	Cm	Co	Cs	Cv
Ag
Al	0.283046
Ap	0.26745	0.245141
As	0.309243	0.349485	0.285739
Bb	0.363749	0.446542	0.327375	0.296291
Bb	0.363749	0.446542	0.327375	0.296291	0
Bb	0.358624	0.442059	0.322616	0.297264	0	0
Bb	0.372974	0.43768	0.33117	0.295341	0.0151012	0.0151012	0.0151339
Bb	0.363749	0.446542	0.327375	0.296291	0	0	0	0.0151012
Bb	0.370291	0.427129	0.318849	0.284398	0.0173172	0.0173172	0.0173548	0.00640651	0.0173172
Bb	0.363749	0.446542	0.327375	0.296291	0	0	0	0.0151012	0	0.0173172
Bb	0.363749	0.446542	0.327375	0.296291	0	0	0	0.0151012	0	0.0173172	0
Bb	0.363749	0.446542	0.327375	0.296291	0	0	0	0.0151012	0	0.0173172	0	0
Bb	0.367704	0.431537	0.322513	0.287111	0.0173121	0.0173121	0.0173496	0.00640456	0.0173121	0.00427356	0.0173121	0.0173121	0.0173121
Bb	0.363749	0.446542	0.327375	0.296291	0	0	0	0.0151012	0	0.0173172	0	0	0	0.0173121
Bb	0.368999	0.448333	0.328471	0.297248	0.00641631	0.00641631	0.00643006	0.00856566	0.00641631	0.0107433	0.00641631	0.00641631	0.00641631	0.0107401	0.00641631
Bb	0.363749	0.44211	0.327375	0.292616	0.012904	0.012904	0.0129318	0.0107006	0.012904	0.012884	0.012904	0.012904	0.012904	0.0128802	0.012904	0.00640456
Bcae	0.367545	0.405704	0.39033	0.292417	0.185379	0.185379	0.185887	0.17944	0.185379	0.176137	0.185379	0.185379	0.185379	0.185856	0.185379	0.182407	0.184905
Bc	0.331263	0.374015	0.32423	0.332173	0.205901	0.205901	0.202774	0.212238	0.205901	0.202308	0.205901	0.205901	0.205901	0.212822	0.205901	0.205901	0.202193	0.211252
Bc	0.321638	0.392818	0.338775	0.337775	0.218689	0.218689	0.215534	0.22508	0.218689	0.215029	0.218689	0.218689	0.218689	0.225706	0.218689	0.218689	0.214913	0.22783	0.0151228
Bc	0.325396	0.388762	0.332743	0.331127	0.201729	0.201729	0.198629	0.208014	0.201729	0.198177	0.201729	0.201729	0.201729	0.208581	0.201729	0.201729	0.198063	0.214498	0.0129463	0.0107203
Bn	0.363585	0.409869	0.394389	0.296093	0.188358	0.188358	0.188874	0.182407	0.188358	0.17909	0.188358	0.188358	0.188358	0.188843	0.188358	0.185379	0.187875	0.00212571	0.214411	0.224635	0.211338
Bn	0.367545	0.405704	0.39033	0.292417	0.185379	0.185379	0.185887	0.17944	0.185379	0.176137	0.185379	0.185379	0.185379	0.185856	0.185379	0.182407	0.184905	0.00212959	0.207535	0.224016	0.210763	0.00426445
B sp.	0.367545	0.405704	0.39033	0.292417	0.185379	0.185379	0.185887	0.17944	0.185379	0.176137	0.185379	0.185379	0.185379	0.185856	0.185379	0.182407	0.184905	0	0.211252	0.22783	0.214498	0.00212571	0.00212959
Bt	0.387533	0.418204	0.361545	0.309315	0.246435	0.246435	0.247152	0.253603	0.246435	0.243331	0.246435	0.246435	0.246435	0.25432	0.246435	0.247126	0.257576	0.209915	0.264322	0.273598	0.259602	0.213003	0.209915	0.209915
Bt	0.384886	0.433622	0.40118	0.319252	0.238369	0.238369	0.235217	0.251838	0.238369	0.244858	0.238369	0.238369	0.238369	0.247938	0.238369	0.245423	0.252543	0.242223	0.256227	0.250813	0.24493	0.239029	0.246107	0.242223	0.150608
Bv	0.321638	0.376618	0.321448	0.326115	0.198597	0.198597	0.195504	0.204868	0.198597	0.195061	0.198597	0.198597	0.198597	0.205426	0.198597	0.198597	0.194948	0.207619	0.0064253	0.0128802	0.0107203	0.210763	0.203931	0.207619	0.256313	0.248228
Bv	0.330253	0.394242	0.337643	0.338938	0.211744	0.211744	0.208612	0.218088	0.211744	0.20813	0.211744	0.211744	0.211744	0.218689	0.211744	0.211744	0.208014	0.220837	0.0107552	0.00854993	0.00640456	0.217664	0.217069	0.220837	0.266195	0.251533	0.00854993
Bv	0.332374	0.375349	0.325302	0.337259	0.206465	0.206465	0.203328	0.212822	0.206465	0.202859	0.206465	0.206465	0.206465	0.21341	0.206465	0.206465	0.202743	0.215591	0.00641631	0.0128984	0.0107354	0.218777	0.21183	0.215591	0.261005	0.252894	0.00427821	0.00856192
Bv	0.330253	0.394242	0.337643	0.338938	0.211744	0.211744	0.208612	0.218088	0.211744	0.20813	0.211744	0.211744	0.211744	0.218689	0.211744	0.211744	0.208014	0.220837	0.0107552	0.00854993	0.00640456	0.217664	0.217069	0.220837	0.266195	0.251533	0.00854993	0	0.00856192
Bv	0.330253	0.386101	0.330068	0.33503	0.205426	0.205426	0.202308	0.211744	0.205426	0.201844	0.205426	0.205426	0.205426	0.212325	0.205426	0.205426	0.201729	0.214498	0.0107552	0.0128564	0.0107006	0.217664	0.210763	0.214498	0.259602	0.251533	0.00426445	0.00853427	0.00427038	0.00853427
Bv	0.325396	0.384711	0.33497	0.326115	0.201729	0.201729	0.198629	0.208014	0.201729	0.198177	0.201729	0.201729	0.201729	0.208581	0.201729	0.201729	0.198063	0.213913	0.0107752	0.0128802	0.0107203	0.217069	0.210192	0.213913	0.258861	0.258907	0.00856566	0.00854993	0.00857769	0.00854993	0.00854993
Bv	0.336188	0.384782	0.336005	0.325103	0.208099	0.208099	0.204984	0.214411	0.208099	0.204513	0.208099	0.208099	0.208099	0.214999	0.208099	0.208099	0.204398	0.213417	0.0107904	0.0128984	0.0107354	0.216564	0.209708	0.213417	0.251688	0.243629	0.00857769	0.00856192	0.00858976	0.00856192	0.00856192	0.00857769
Bv	0.330253	0.401236	0.333853	0.340111	0.205426	0.205426	0.202308	0.211744	0.205426	0.201844	0.205426	0.205426	0.205426	0.212325	0.205426	0.205426	0.201729	0.218263	0.0240173	0.0260962	0.0194274	0.221446	0.214498	0.218263	0.259602	0.247519	0.0216935	0.0216529	0.0217248	0.0216529	0.0216529	0.0216935	0.0217248
Bv	0.332374	0.388848	0.321543	0.330091	0.201813	0.201813	0.198712	0.208099	0.201813	0.19826	0.201813	0.201813	0.201813	0.208667	0.201813	0.201813	0.198146	0.212411	0.0129647	0.0150667	0.0128984	0.215591	0.208667	0.212411	0.258953	0.250905	0.0064253	0.0107156	0.0064343	0.0107156	0.00641351	0.0107354	0.0107505	0.0239268
Bv	0.328165	0.388831	0.329066	0.333976	0.216609	0.216609	0.21344	0.223027	0.216609	0.212939	0.216609	0.216609	0.216609	0.22365	0.216609	0.216609	0.212822	0.226425	0.0263716	0.0284544	0.0217248	0.229651	0.222585	0.226425	0.260255	0.248136	0.0240173	0.023972	0.0240522	0.023972	0.023972	0.0240173	0.0218384	0.0107354	0.0262715
Ca	0.284953	0.32466	0.269382	0.33237	0.28751	0.28751	0.288431	0.303828	0.28751	0.292132	0.28751	0.28751	0.28751	0.295627	0.28751	0.296564	0.308453	0.284835	0.331003	0.338579	0.325225	0.28129	0.289284	0.284835	0.345216	0.352349	0.321522	0.330009	0.332096	0.330009	0.330009	0.328932	0.324262	0.339701	0.324262	0.337554
Ce	0.354059	0.387712	0.330782	0.370248	0.301891	0.301891	0.298298	0.30094	0.301891	0.290189	0.301891	0.301891	0.301891	0.292837	0.301891	0.297345	0.309125	0.369408	0.335488	0.33337	0.339344	0.365486	0.369408	0.369408	0.388986	0.354453	0.325911	0.330724	0.336604	0.330724	0.33447	0.329638	0.340386	0.33447	0.32973	0.337196	0.233326
Cm	0.326201	0.375805	0.284951	0.292517	0.284403	0.284403	0.28083	0.296158	0.284403	0.296174	0.284403	0.284403	0.284403	0.300747	0.284403	0.288912	0.293462	0.301712	0.304548	0.312069	0.303661	0.298052	0.301712	0.301712	0.315201	0.30973	0.295341	0.299973	0.30554	0.299973	0.303661	0.312069	0.309264	0.306363	0.299107	0.301809	0.20337	0.14174
Co	0.341764	0.37977	0.309553	0.30045	0.294485	0.294485	0.295432	0.315579	0.294485	0.304606	0.294485	0.294485	0.294485	0.307264	0.294485	0.303621	0.311911	0.301516	0.318377	0.31641	0.317437	0.297856	0.306168	0.301516	0.391656	0.37829	0.309049	0.317437	0.31942	0.317437	0.310048	0.325911	0.311816	0.322189	0.312822	0.32494	0.187752	0.177387	0.171827
Cs	0.312939	0.380956	0.317645	0.288748	0.267055	0.267055	0.263567	0.278493	0.267055	0.27143	0.267055	0.267055	0.267055	0.274101	0.267055	0.271408	0.275799	0.269747	0.266509	0.273744	0.265784	0.26624	0.269747	0.269747	0.314283	0.300652	0.257911	0.26224	0.267338	0.26224	0.265784	0.273744	0.270916	0.268504	0.261534	0.264252	0.20886	0.136269	0.0331371	0.152575
Cv	0.297279	0.371328	0.310286	0.269747	0.262729	0.262729	0.259315	0.279076	0.262729	0.268617	0.262729	0.262729	0.262729	0.271257	0.262729	0.270438	0.278226	0.286593	0.304548	0.312069	0.296291	0.283022	0.291083	0.286593	0.353643	0.339903	0.295341	0.303661	0.30554	0.303661	0.303661	0.299009	0.29815	0.325383	0.30554	0.315885	0.199825	0.241346	0.198675	0.169006	0.170501
